# Supplementary material for: The Role of IL-13 and IL-4 in Adipose Tissue Fibrosis
Source: Int J Mol Sci. 2023 Mar 16;24(6):5672. doi: 10.3390/ijms24065672 (PMC10051142; doi:10.3390/ijms24065672)
Supplement: Supplementary file 1 [file ijms-24-05672-s001.zip]

Archive with 1 entries (1 files):
- ijms-2282264-supplementary.pdf
